# Supplementary material for: LncRNA MM2P-induced, exosome-mediated transfer of Sox9 from monocyte-derived cells modulates primary chondrocytes
Source: Cell Death Dis. 2020 Sep 16;11(9):763. doi: 10.1038/s41419-020-02945-5 (PMC7494881; doi:10.1038/s41419-020-02945-5)
Supplement: Supplementary file 16 — Supplementary table 1 [file 41419_2020_2945_MOESM16_ESM.xlsx]

## Sheet: MM2P-S
Accession	-10lgP	Coverage (%)	#Peptides	#Spec MM2P	PTM	Avg. Mass	Description
P56959|FUS_MOUSE	120.3	0	1	1		83264	FUS RNA binding protein=Mus musculus GN=CEP350 PE=1 SV=1
P11499|HS90B_MOUSE	219.18	31	23	1	Deamidation (NQ); Oxidation (M)	70898	Heat shock protein HSP 90-beta OS=Mus musculus GN=HSP90AB1 PE=1 SV=4
P63017|HSP7C_MOUSE	200.93	27	18	9	Deamidation (NQ)	26734	Heat shock cognate 71 kDa protein OS=Mus musculus GN=HSPA8 PE=1 SV=1
Q9D1D4|TMEDA_MOUSE	59.4	11	2	2		24976	Transmembrane emp24 domain-containing protein 10 OS=Mus musculus GN=TMED10 PE=1 SV=2
P05213|TBA1B_MOUSE	104.13	21	7	14	Carbamidomethylation	50152	Tubulin alpha-1B chain OS=Mus musculus GN=TUBA1B PE=1 SV=1
Q64726|ZA2G_MOUSE	59.33	23	1	1	Carbamidomethylation	34259	Zinc-alpha-2-glycoprotein OS=Mus musculus GN=AZGP1 PE=1 SV=2
Q9D7P9|SPB12_MOUSE	41.89	14	3	2		46276	Serpin B12 OS=Mus musculus GN=SERPINB12 PE=1 SV=1
P08071|TRFL_MOUSE	41.42	13	14	4		78182	TRF-like 10=Mus musculus GN=LTF PE=1 SV=6
P80318|TCPG_MOUSE	40.56	2	9	7		60534	T-complex protein 1 subunit gamma OS=Mus musculus GN=CCT3 PE=1 SV=4
P62827|RAN_MOUSE	39	10	7	15		24423	GTP-binding nuclear protein Ran OS=Mus musculus GN=RAN PE=1 SV=3
O70570|PIGR_MOUSE	43.71	3	1	1	Carbamidomethylation	83284	Polymeric immunoglobulin receptor OS=Mus musculus GN=PIGR PE=1 SV=4
P17751|TPIS_MOUSE	119	2	9	15	Carbamidomethylation	33262	Triosephosphate isomerase OS=Mus musculus GN=TPI1 PE=1 SV=3
P52480|KPYM_MOUSE	117.95	5	8	2	Carbamidomethylation	57937	Pyruvate kinase PKM OS=Mus musculus GN=PKM PE=1 SV=4
P11679|K2C8_MOUSE	116.67	6	5	1		51704	Keratin type II cytoskeletal 8 OS=Mus musculus GN=KRT8 PE=1 SV=7
P06151|LDHA_MOUSE	110.71	4	1	1	Carbamidomethylation	36096	L-lactate dehydrogenase A chain OS=Mus musculus GN=LDHA PE=1 SV=2
P26040|EZRI_MOUSE	109.99	10	6	2		67216	Ezrin OS=Mus musculus GN=EZR PE=1 SV=4
P40142|TKT_MOUSE	108.7	13	5	5		63178	Transketolase OS=Mus musculus GN=TKT PE=1 SV=3
P08113|ENPL_MOUSE	107.55	7	5	4		90519	Endoplasmin OS=Mus musculus GN=HSP90B1 PE=1 SV=1
P47963|RL13_MOUSE	99.23	27	6	7		24261	60S ribosomal protein L13 OS=Mus musculus GN=RPL13 PE=1 SV=4
P14148|RL7_MOUSE	96.47	18	4	5		29226	60S ribosomal protein L7 OS=Mus musculus GN=RPL7 PE=1 SV=1
P35700|PRDX1_MOUSE	94.35	36	6	8	Carbamidomethylation	22110	Peroxiredoxin-1 OS=Mus musculus GN=PRDX1 PE=1 SV=1
Q64727|VINC_MOUSE	87.47	6	6	6		13799	Vinculin OS=Mus musculus GN=VCL PE=1 SV=4
P62631|EF1A2_MOUSE	72.91	6	6	3		5902	Elongation factor 1-alpha 2 OS=Mus musculus GN=EEF1A2 PE=1 SV=1
P63101|1433Z_MOUSE	72.34	9	9	2		4782	14-3-3 protein zeta/delta OS=Mus musculus GN=YWHAZ PE=1 SV=1
P68254|1433T_MOUSE	69.24	9	9	2		4218	14-3-3 protein theta OS=Mus musculus GN=YWHAQ PE=1 SV=1
P62984|RL40_MOUSE	68	31	31	4		4082	Ubiquitin-60S ribosomal protein L40 OS=Mus musculus GN=UBA52 PE=1 SV=2
Q8BGD9|IF4B_MOUSE	53.5	3	3	1		69151	Eukaryotic translation initiation factor 4B OS=Mus musculus GN=EIF4B PE=1 SV=2
Q8VEE4|RFA1_MOUSE	52.98	2	2	1		68138	Replication protein A 70 kDa DNA-binding subunit OS=Mus musculus GN=RPA1 PE=1 SV=2
P42932|TCPQ_MOUSE	52.11	3	3	1		59621	T-complex protein 1 subunit theta OS=Mus musculus GN=CCT8 PE=1 SV=4
P26645|MARCS_MOUSE	52.09	6	6	1		31555	Myristoylated alanine-rich C-kinase substrate OS=Mus musculus GN=MARCKS PE=1 SV=4
Q922B9|SSFA2_MOUSE	22.89	2	1	1		138386	Sperm-specific antigen 2 OS=Mus musculus GN=SSFA2 PE=1 SV=3
P80315|TCPD_MOUSE	21.29	4	1	1		57924	T-complex protein 1 subunit delta OS=Mus musculus GN=CCT4 PE=1 SV=4
P02816|PIP_MOUSE	20.11	2	4	4		16572	Prolactin-inducible protein OS=Mus musculus GN=PIP PE=1 SV=1
Q9QYB1|CLIC4_MOUSE	20.11	9	2	2		28772	Chloride intracellular channel protein 4 OS=Mus musculus GN=CLIC4 PE=1 SV=4
P16092|FGFR1_MOUSE	23.18	2	2	2		91868	Fibroblast growth factor receptor 1 OS=Mus musculus GN=FGFR1 PE=1 SV=3
Q14AX6|CDK12_MOUSE	28.68	5	2	2		164154	Cyclin-dependent kinase 12 OS=Mus musculus GN=CDK12 PE=1 SV=2
Q69ZA1|CDK13_MOUSE	20.68	7	1	1		164922	Cyclin-dependent kinase 13 OS=Mus musculus GN=CDK13 PE=1 SV=2
Q9JKV2|ICK_MOUSE	18.35	1	1	2		58001	Serine/threonine-protein kinase ICK OS=Mus musculus GN=ICK PE=1 SV=1
P06240|LCK_MOUSE	18.11	4	1	2		58574	Tyrosine-protein kinase Lck OS=Mus musculus GN=LCK PE=1 SV=6
P25911|LYN_MOUSE	17.92	5	1	5		59582	Tyrosine-protein kinase Lyn OS=Mus musculus GN=LYN PE=1 SV=3
Q8K0D0|CDK17_MOUSE	17.28	8	4	7		59479	Cyclin-dependent kinase 17 OS=Mus musculus GN=CDK17 PE=1 SV=2
P14234|FGR_MOUSE	16.89	9	3	4		71427	Tyrosine-protein kinase Fgr OS=Mus musculus GN=FGR PE=1 SV=2

## Sheet: MM2P-AS
Accession	-10lgP	Coverage (%)	#Peptides	#Spec MM2P AS	PTM	Avg. Mass	Description
Q3U0V1|FUBP2_MOUSE	221.21	1	1	1		72775	Far upstream element-binding protein 2 OS=Mus musculus GN=KHSRP PE=1 SV=4
E9Q557|DESP_MOUSE	132.1	2	22	2		99478	Desmoplakin OS=Mus musculus GN=DSP PE=1 SV=3
P27641|XRCC5_MOUSE	119.18	5	12	6		22115	X-ray repair cross-complementing protein 5 OS=Mus musculus GN=XRCC5 PE=1 SV=3
P62892|RL39_MOUSE	106.24	13	5	1		36534	60S ribosomal protein L39 OS=Mus musculus GN=RPL39 PE=1 SV=2
P62806H4_MOUSE	104.13	21	2	5		52133	Histone H4 OS=Mus musculus GN=HIST1H4A PE=1 SV=2
Q2VIS4|FILA2_MOUSE	52.11	4	2	15		44131	Filaggrin-2 OS=Mus musculus GN=FLG2 PE=1 SV=1
Q80UG5|SEPT9_MOUSE	21.13	4	7	14		39271	Septin-9 OS=Mus musculus GN=SEPT9 PE=1 SV=2
Q99MN1|SYK_MOUSE	41.42	6	13	4	Carbamidomethylation	35783	Lysine--tRNA ligase OS=Mus musculus GN=KARS PE=1 SV=3
Q9VHR8|DPP3_MOUSE	56.37	1	11	5		75283	Dipeptidyl peptidase 3 OS=Mus musculus GN=DPP3 PE=1 SV=2
Q05816|FABP5_MOUSE	49.63	12	5	11	Acetylation (Protein N-term)	31146	Fatty acid-binding protein epidermal OS=Mus musculus GN=FABP5 PE=1 SV=3
P07310|KCRM_MOUSE	101.45	5	2	1		60628	Creatine kinase M-type OS=Mus musculus GN=CKM PE=1 SV=2
Q60973|RBBP7_MOUSE	122.11	1	7	12		57284	Histone-binding protein RBBP7 OS=Mus musculus GN=RBBP7 PE=1 SV=1
Q60972|RBBP4_MOUSE	87.06	3	4	1		36882	Histone-binding protein RBBP4 OS=Mus musculus GN=RBBP4 PE=1 SV=3
Q78PY7|SND1_MOUSE	108.4	1	3	2		56182	Staphylococcal nuclease domain-containing protein 1 OS=Mus musculus GN=SND1 PE=1 SV=1
P14206|RSSA_MOUSE	93.42	9	2	3		30495	40S ribosomal protein SA OS=Mus musculus GN=RPSA PE=1 SV=4
Q62095|DDX3Y_MOUSE	52.6	2	5	2		81242	ATP-dependent RNA helicase DDX3Y OS=Mus musculus GN=DDX3Y PE=1 SV=2
Q62167|DDX3X_MOUSE	102.2	5	3	5		60723	ATP-dependent RNA helicase DDX3X OS=Mus musculus GN=DDX3X PE=1 SV=3
Q8BRH4|KMT2C_MOUSE	103.15	0	4	4		70537	Histone-lysine N-methyltransferase 2C OS=Mus musculus GN=KMT2C PE=1 SV=3
Q9DD03|RAB13_MOUSE	92.21	1	4	7		24261	Ras-related protein Rab-13 OS=Mus musculus GN=RAB13 PE=1 SV=1
P27005|S10A8_MOUSE	97.17	3	1	5	Carbamidomethylation	19115	Protein S100-A8 OS=Mus musculus GN=S100A8 PE=1 SV=1
P49615|CDK5_MOUSE	93.3	3	5	8		20453	Cyclin-dependent-like kinase 5 OS=Mus musculus GN=CDK5 PE=1 SV=3
P97377|CDK2_MOUSE	82.33	3	3	6		74513	Cyclin-dependent kinase 2 OS=Mus musculus GN=CDK2 PE=1 SV=2
P30285|CDK4_MOUSE	70.14	3	9	3		12566	Cyclin-dependent kinase 4 OS=Mus musculus GN=CDK4 PE=1 SV=2
Q04735|CDK16_MOUSE	64.14	8	7	5		4572	Cyclin-dependent kinase 16 OS=Mus musculus GN=CDK16 PE=1 SV=1
P06240|LCK_MOUSE	61.78	2	5	2		7231	Tyrosine-protein kinase Lck OS=Mus musculus GN=LCK PE=1 SV=6
P25911|LYN_MOUSE	58.21	7	24	1		40187	Tyrosine-protein kinase Lyn OS=Mus musculus GN=LYN PE=1 SV=3
Q8K0D0|CDK17_MOUSE	52.15	2	3	1		61822	Cyclin-dependent kinase 17 OS=Mus musculus GN=CDK17 PE=1 SV=2
P14234|FGR_MOUSE	52.02	2	2	1		38182	Tyrosine-protein kinase Fgr OS=Mus musculus GN=FGR PE=1 SV=2
Q9JKV2|ICK_MOUSE	50.11	1	1	2		55721	Serine/threonine-protein kinase ICK OS=Mus musculus GN=ICK PE=1 SV=1
P16092|FGFR1_MOUSE	50.09	1	2	1		16901	Fibroblast growth factor receptor 1 OS=Mus musculus GN=FGFR1 PE=1 SV=3
Q14AX6|CDK12_MOUSE	28.89	5	6	2		178822	Cyclin-dependent kinase 12 OS=Mus musculus GN=CDK12 PE=1 SV=2
Q69ZA1|CDK13_MOUSE	22.29	1	3	1		36211	Cyclin-dependent kinase 13 OS=Mus musculus GN=CDK13 PE=1 SV=2
Q922B9|SSFA2_MOUSE	21.33	1	2	3		22813	Sperm-specific antigen 2 OS=Mus musculus GN=SSFA2 PE=1 SV=3
P80315|TCPD_MOUSE	20.82	3	2	3		30721	T-complex protein 1 subunit delta OS=Mus musculus GN=CCT4 PE=1 SV=4
P02816|PIP_MOUSE	23.55	4	1	1		107282	Prolactin-inducible protein OS=Mus musculus GN=PIP PE=1 SV=1
Q9QYB1|CLIC4_MOUSE	22.68	2	2	2		118222	Chloride intracellular channel protein 4 OS=Mus musculus GN=CLIC4 PE=1 SV=4
P24547|IMDH2_MOUSE	20.68	7	1	2		60735	Inosine-5'-monophosphate dehydrogenase 2 OS=Mus musculus GN=IMPDH2 PE=1 SV=2
P35980|RL18_MOUSE	18.16	1	1	1		78221	60S ribosomal protein L18 OS=Mus musculus GN=RPL18 PE=1 SV=2
Q8CI11|GNL3_MOUSE	18.02	4	1	2	Carbamidomethylation	51724	Guanine nucleotide-binding protein-like 3 OS=Mus musculus GN=GNL3 PE=1 SV=2
P47911|RL6_MOUSE	17.14	1	2	6	Pyro-glu from Q	59582	60S ribosomal protein L6 OS=Mus musculus GN=RPL6 PE=1 SV=3
P43274|H14_MOUSE	17.14	6	1	4	Acetylation (Protein N-term); Deamidation (NQ)	37931	Histone H1.4 OS=Mus musculus GN=HIST1H1E PE=1 SV=2
P15864|H12_MOUSE	17.14	4	1	3	Acetylation (Protein N-term); Deamidation (NQ)	70682	Histone H1.2 OS=Mus musculus GN=HIST1H1C PE=1 SV=2
P51881|ADT2_MOUSE	17.14	1	1	1	Carbamidomethylation; Pyro-glu from Q	41737	ADP/ATP translocase 2 OS=Mus musculus GN=SLC25A5 PE=1 SV=7
P06733|ENOA_MOUSE	17.14	5	2	1	Carbamidomethylation; Oxidation (M)	41793	Alpha-enolase OS=Mus musculus GN=ENO1 PE=1 SV=2
Q08288|LYAR_MOUSE	17.14	4	2	1	Carbamidomethylation; Pyro-glu from Q	62294	Cell growth-regulating nucleolar protein OS=Mus musculus GN=LYAR PE=1 SV=2
P70168|IMB1_MOUSE	17.14	5	1	1	Acetylation (Protein N-term); Oxidation (M)	70052	Importin subunit beta-1 OS=Mus musculus GN=KPNB1 PE=1 SV=2
Q64331|MYO6_MOUSE	17.14	2	1	1	Carbamidomethylation	47169	Unconventional myosin-VI OS=Mus musculus GN=MYO6 PE=1 SV=4
P62827|RAN_MOUSE	17.14	1	1	1	Carbamidomethylation; Acetylation (Protein N-term)	73681	GTP-binding nuclear protein Ran OS=Mus musculus GN=RAN PE=1 SV=3
P62082|RS7_MOUSE	14.46	3	1	1		29347	40S ribosomal protein S7 OS=Mus musculus GN=RPS7 PE=1 SV=1
Q9JJ28|FLII_MOUSE	14.27	2	1	1	Carbamidomethylation; Acetylation (Protein N-term); Pyro-glu from Q	59362	Protein flightless-1 homolog OS=Mus musculus GN=FLII PE=1 SV=2
